# Supplementary material for: Two new species of Dzhanokmenia (Hymenoptera, Eulophidae) from China, with first report on a host association for the genus
Source: Zookeys. 2021 Jan 4;1009:67–79. doi: 10.3897/zookeys.1009.57556 (PMC7801364; doi:10.3897/zookeys.1009.57556)
Supplement: XML Treatment for Dzhanokmenia [file zookeys.1009.57556-treatment1.xml]

<!DOCTYPE tp:taxon-treatment
  PUBLIC "-//TaxonX//DTD Taxonomic Treatment Publishing DTD v0 20100105//EN" "tax-treatment-NSO.dtd">
<tp:taxon-treatment xmlns:tp="http://www.plazi.org/taxpub"><tp:treatment-meta><kwd-group><label>Taxon classification</label><kwd><named-content xmlns:xlink="http://www.w3.org/1999/xlink" content-type="kingdom">Animalia</named-content></kwd><kwd><named-content xmlns:xlink="http://www.w3.org/1999/xlink" content-type="order">Hymenoptera</named-content></kwd><kwd><named-content xmlns:xlink="http://www.w3.org/1999/xlink" content-type="family">Eulophidae</named-content></kwd></kwd-group><mixed-citation publication-type="journal"><person-group><name><surname>Li</surname><given-names>Qin</given-names></name><name><surname>Wang</surname><given-names>Chao</given-names></name><name><surname>Hu</surname><given-names>Hong-Ying</given-names></name></person-group><article-title>Two new species of <italic><tp:taxon-name><tp:taxon-name-part taxon-name-part-type="genus" reg="Dzhanokmenia">Dzhanokmenia</tp:taxon-name-part></tp:taxon-name></italic> (<tp:taxon-name><tp:taxon-name-part taxon-name-part-type="order">Hymenoptera</tp:taxon-name-part></tp:taxon-name>, <tp:taxon-name><tp:taxon-name-part taxon-name-part-type="family">Eulophidae</tp:taxon-name-part></tp:taxon-name>) from China, with first report on a host association for the genus</article-title><source>Zookeys</source><day>04</day><month>1</month><year>2021</year><volume>1009</volume><fpage>67</fpage><lpage>79</lpage><pub-id pub-id-type="doi">10.3897/zookeys.1009.57556</pub-id></mixed-citation></tp:treatment-meta><tp:nomenclature><tp:taxon-name><object-id xmlns:xlink="http://www.w3.org/1999/xlink" content-type="arpha" xlink:type="simple">9F86DA0D-70D2-5027-855C-AEAFBB05AC16</object-id>
              <tp:taxon-name-part taxon-name-part-type="genus" reg="Dzhanokmenia">Dzhanokmenia</tp:taxon-name-part>
            </tp:taxon-name><tp:taxon-authority>Kostjukov, 1977</tp:taxon-authority><tp:nomenclature-citation-list><tp:nomenclature-citation><tp:taxon-name>
                  <tp:taxon-name-part taxon-name-part-type="genus" reg="Tetrastichus">Tetrastichus</tp:taxon-name-part> (<tp:taxon-name-part taxon-name-part-type="subgenus" reg="Dzhanokmenia">Dzhanokmenia</tp:taxon-name-part>)</tp:taxon-name><comment><xref ref-type="bibr" rid="B4">Kostjukov 1977</xref>: 189. Type-species: <tp:taxon-name><tp:taxon-name-part taxon-name-part-type="genus" reg="Tetrastichus">Tetrastichus</tp:taxon-name-part> <tp:taxon-name-part taxon-name-part-type="species" reg="bibikovae">bibikovae</tp:taxon-name-part></tp:taxon-name> Dzhanokmen, by original designation. Subsequent references: <xref ref-type="bibr" rid="B5">Kostjukov 1978</xref>: 430–467 (key); <xref ref-type="bibr" rid="B6">Kostjukov 1984</xref>: 3435 (key).</comment></tp:nomenclature-citation><tp:nomenclature-citation><tp:taxon-name>
                  <tp:taxon-name-part taxon-name-part-type="genus" reg="Dzhanokmenia">Dzhanokmenia</tp:taxon-name-part>
                </tp:taxon-name><comment>Kostjukov: <xref ref-type="bibr" rid="B3">Graham 1991</xref>: 162–163 (elevated to generic rank); <xref ref-type="bibr" rid="B7">Kostjukov 2014</xref>: 84 (diagnosis); <xref ref-type="bibr" rid="B8">Kostjukov and Kosheleva 2014</xref>: 160 (diagnosis); <xref ref-type="bibr" rid="B9">Kostjukov and Kosheleva 2015</xref>: 451 (diagnosis); <xref ref-type="bibr" rid="B10">Li et al. 2016</xref>: 448 (diagnosis, key).</comment></tp:nomenclature-citation></tp:nomenclature-citation-list></tp:nomenclature><tp:treatment-sec sec-type="diagnosis" id="SECID0E5BAE"><title>Diagnosis.</title><p>Antenna usually yellow, with 1–3 anelli, 3 funicle segments, and 3-segmented clava. Mesosoma convex, pronotum very short, transverse; midlobe of mesoscutum about as long as broad, with a single row of adnotaular setae on each side; scutellum with two distinct longitudinal submedian lines and two setae behind the middle; propodeum with median carina, without plica. Tegula yellow. Fore wing with marginal and stigmal veins very thick; submarginal vein with only one dorsal seta; marginal vein very short, much shorter than costal cell; apical margin without setae. Metasomal terga with yellow areas or completely dark.</p></tp:treatment-sec><tp:treatment-sec sec-type="distribution" id="SECID0EDCAE"><title>Distribution.</title><p>Palearctic region: China (Xinjiang), Kazakhstan, Russia, and Turkmenistan.</p></tp:treatment-sec><tp:treatment-sec sec-type="host" id="SECID0EICAE"><title>Host.</title><p><italic><tp:taxon-name><tp:taxon-name-part taxon-name-part-type="genus" reg="Stefaniola">Stefaniola</tp:taxon-name-part></tp:taxon-name></italic> sp. (<tp:taxon-name><tp:taxon-name-part taxon-name-part-type="order">Diptera</tp:taxon-name-part></tp:taxon-name>: <tp:taxon-name><tp:taxon-name-part taxon-name-part-type="family">Cecidomyiidae</tp:taxon-name-part></tp:taxon-name>); first host record for the genus.</p></tp:treatment-sec><ref-list><ref id="B4"><mixed-citation xmlns:xlink="http://www.w3.org/1999/xlink" xlink:type="simple"><person-group><name name-style="western"><surname>Kostjukov</surname><given-names>VV</given-names></name></person-group> (<year>1977</year>) <article-title>Comparative morphology of chalcids of the subfamily <tp:taxon-name><tp:taxon-name-part taxon-name-part-type="subfamily">Tetrastichinae</tp:taxon-name-part></tp:taxon-name> and the system of the genus <italic><tp:taxon-name><tp:taxon-name-part taxon-name-part-type="genus">Tetrastichus</tp:taxon-name-part></tp:taxon-name></italic> Haliday, 1844 (<tp:taxon-name><tp:taxon-name-part taxon-name-part-type="order">Hymenoptera</tp:taxon-name-part></tp:taxon-name>, <tp:taxon-name><tp:taxon-name-part taxon-name-part-type="family">Eulophidae</tp:taxon-name-part></tp:taxon-name>).</article-title><source>Entomologicheskoe Obozrenie</source><volume>56</volume>(<issue>1</issue>): <fpage>177</fpage>–<lpage>194</lpage>. [In Russian with English summary]</mixed-citation></ref><ref id="B5"><mixed-citation xmlns:xlink="http://www.w3.org/1999/xlink" xlink:type="simple"><person-group><name name-style="western"><surname>Kostjukov</surname><given-names>VV</given-names></name></person-group> (<year>1978</year>) <article-title>Subfam. 5. <tp:taxon-name><tp:taxon-name-part taxon-name-part-type="subfamily">Tetrastichinae</tp:taxon-name-part></tp:taxon-name>.</article-title> In: <person-group><name name-style="western"><surname>Medvedev</surname><given-names>GS</given-names></name><name name-style="western"><surname>Trjapitzin</surname><given-names>VA</given-names></name></person-group> (<role>Eds</role>) <issue-title>Keys to the Insects of the European Part of the USSR – Volume III, Hymenoptera, Part 2.</issue-title><source>Nauka [Leningrad division], Leningrad</source>, <fpage>430</fpage>–<lpage>467</lpage>. [In Russian]</mixed-citation></ref><ref id="B6"><mixed-citation xmlns:xlink="http://www.w3.org/1999/xlink" xlink:type="simple"><person-group><name name-style="western"><surname>Kostjukov</surname><given-names>VV</given-names></name></person-group> (<year>1984</year>) New species of the genus <italic><tp:taxon-name><tp:taxon-name-part taxon-name-part-type="genus">Tetrastichus</tp:taxon-name-part></tp:taxon-name></italic> Haliday, 1844 (<tp:taxon-name><tp:taxon-name-part taxon-name-part-type="order">Hymenoptera</tp:taxon-name-part></tp:taxon-name>, <tp:taxon-name><tp:taxon-name-part taxon-name-part-type="family">Eulophidae</tp:taxon-name-part></tp:taxon-name>) from Turkmenistan. Entomophagues of the orchards pests. Kishinev, Shtiintsa, 30–35. [In Russian]</mixed-citation></ref><ref id="B3"><mixed-citation xmlns:xlink="http://www.w3.org/1999/xlink" xlink:type="simple"><person-group><name name-style="western"><surname>Graham</surname><given-names>MDV</given-names></name></person-group> (<year>1991</year>) <article-title>A reclassification of the European <tp:taxon-name><tp:taxon-name-part taxon-name-part-type="subfamily">Tetrastichinae</tp:taxon-name-part></tp:taxon-name> (<tp:taxon-name><tp:taxon-name-part taxon-name-part-type="order">Hymenoptera</tp:taxon-name-part></tp:taxon-name>: <tp:taxon-name><tp:taxon-name-part taxon-name-part-type="family">Eulophidae</tp:taxon-name-part></tp:taxon-name>): revision of the remaining genera.</article-title><source>Memoirs of the American Entomological Institute</source><volume>49</volume>: <fpage>1</fpage>–<lpage>322</lpage>.</mixed-citation></ref><ref id="B7"><mixed-citation xmlns:xlink="http://www.w3.org/1999/xlink" xlink:type="simple"><person-group><name name-style="western"><surname>Kostjukov</surname><given-names>VV</given-names></name></person-group> (<year>2014</year>) <article-title>New species of <italic><tp:taxon-name><tp:taxon-name-part taxon-name-part-type="genus">Dzhanokmenia</tp:taxon-name-part></tp:taxon-name></italic> Kostjukov, 1977 and <italic><tp:taxon-name><tp:taxon-name-part taxon-name-part-type="genus">Kolopterna</tp:taxon-name-part></tp:taxon-name></italic> Graham, 1987 (<tp:taxon-name><tp:taxon-name-part taxon-name-part-type="order">Hymenoptera</tp:taxon-name-part></tp:taxon-name>, <tp:taxon-name><tp:taxon-name-part taxon-name-part-type="family">Eulophidae</tp:taxon-name-part></tp:taxon-name>, <tp:taxon-name><tp:taxon-name-part taxon-name-part-type="subfamily">Tetrastichinae</tp:taxon-name-part></tp:taxon-name>) from Turkmenistan.</article-title><source>Biological Plant Protection as the basis of ecosystem stabilization of Agroecosystems (Krasnodar)</source><volume>8</volume>: <fpage>84</fpage>–<lpage>91</lpage>.</mixed-citation></ref><ref id="B8"><mixed-citation xmlns:xlink="http://www.w3.org/1999/xlink" xlink:type="simple"><person-group><name name-style="western"><surname>Kostjukov</surname><given-names>VV</given-names></name><name name-style="western"><surname>Kosheleva</surname><given-names>OV</given-names></name></person-group> (<year>2014</year>) <article-title>New species of <italic><tp:taxon-name><tp:taxon-name-part taxon-name-part-type="genus">Dzhanokmenia</tp:taxon-name-part></tp:taxon-name></italic> Kostjukov and <italic><tp:taxon-name><tp:taxon-name-part taxon-name-part-type="genus">Kolopterna</tp:taxon-name-part></tp:taxon-name></italic> Graham (<tp:taxon-name><tp:taxon-name-part taxon-name-part-type="order">Hymenoptera</tp:taxon-name-part></tp:taxon-name>: <tp:taxon-name><tp:taxon-name-part taxon-name-part-type="family">Eulophidae</tp:taxon-name-part></tp:taxon-name>: <tp:taxon-name><tp:taxon-name-part taxon-name-part-type="subfamily">Tetrastichinae</tp:taxon-name-part></tp:taxon-name>) from Russia.</article-title><source>Proceedings of the Russian Entomological Society</source><volume>85</volume>(<issue>1</issue>): <fpage>160</fpage>–<lpage>164</lpage>.</mixed-citation></ref><ref id="B9"><mixed-citation xmlns:xlink="http://www.w3.org/1999/xlink" xlink:type="simple"><person-group><name name-style="western"><surname>Kostjukov</surname><given-names>VV</given-names></name><name name-style="western"><surname>Kosheleva</surname><given-names>OV</given-names></name></person-group> (<year>2015</year>) <article-title>A new species of the eulophid-wasp genus <italic><tp:taxon-name><tp:taxon-name-part taxon-name-part-type="genus">Dzhanokmenia</tp:taxon-name-part></tp:taxon-name></italic> Kostjukov, 1977 (<tp:taxon-name><tp:taxon-name-part taxon-name-part-type="order">Hymenoptera</tp:taxon-name-part></tp:taxon-name>, <tp:taxon-name><tp:taxon-name-part taxon-name-part-type="family">Eulophidae</tp:taxon-name-part></tp:taxon-name>: <tp:taxon-name><tp:taxon-name-part taxon-name-part-type="subfamily">Tetrastichinae</tp:taxon-name-part></tp:taxon-name>) from Stavropol Territory.</article-title><source>Entomologicheskoe Obozrenie</source><volume>94</volume>(<issue>2</issue>): <fpage>451</fpage>–<lpage>454</lpage>. <ext-link xlink:type="simple" ext-link-type="doi" xlink:href="10.1134/S0013873815040144">https://doi.org/10.1134/S0013873815040144</ext-link></mixed-citation></ref><ref id="B10"><mixed-citation xmlns:xlink="http://www.w3.org/1999/xlink" xlink:type="simple"><person-group><name name-style="western"><surname>Li</surname><given-names>Q</given-names></name><name name-style="western"><surname>Wang</surname><given-names>C</given-names></name><name name-style="western"><surname>Hu</surname><given-names>HY</given-names></name><name name-style="western"><surname>Kostjukov</surname><given-names>VV</given-names></name><name name-style="western"><surname>LaSalle</surname><given-names>J</given-names></name><name name-style="western"><surname>Zhu</surname><given-names>CD</given-names></name></person-group> (<year>2016</year>) <article-title>Descriptions of three new species of <italic><tp:taxon-name><tp:taxon-name-part taxon-name-part-type="genus">Dzhanokmenia</tp:taxon-name-part></tp:taxon-name></italic> (<tp:taxon-name><tp:taxon-name-part taxon-name-part-type="order">Hymenoptera</tp:taxon-name-part></tp:taxon-name>: <tp:taxon-name><tp:taxon-name-part taxon-name-part-type="family">Eulophidae</tp:taxon-name-part></tp:taxon-name>) from China.</article-title><source>Zootaxa</source><volume>4121</volume>(<issue>4</issue>): <fpage>447</fpage>–<lpage>457</lpage>. <ext-link xlink:type="simple" ext-link-type="doi" xlink:href="10.11646/zootaxa.4121.4.5">https://doi.org/10.11646/zootaxa.4121.4.5</ext-link></mixed-citation></ref></ref-list></tp:taxon-treatment>
