# Supplementary material for: Two new species of Dzhanokmenia (Hymenoptera, Eulophidae) from China, with first report on a host association for the genus
Source: Zookeys. 2021 Jan 4;1009:67–79. doi: 10.3897/zookeys.1009.57556 (PMC7801364; doi:10.3897/zookeys.1009.57556)
Supplement: XML Treatment for Dzhanokmenia stefaniolae [file zookeys.1009.57556-treatment2.xml]

<!DOCTYPE tp:taxon-treatment
  PUBLIC "-//TaxonX//DTD Taxonomic Treatment Publishing DTD v0 20100105//EN" "tax-treatment-NSO.dtd">
<tp:taxon-treatment xmlns:tp="http://www.plazi.org/taxpub"><tp:treatment-meta><kwd-group><label>Taxon classification</label><kwd><named-content xmlns:xlink="http://www.w3.org/1999/xlink" content-type="kingdom">Animalia</named-content></kwd><kwd><named-content xmlns:xlink="http://www.w3.org/1999/xlink" content-type="order">Hymenoptera</named-content></kwd><kwd><named-content xmlns:xlink="http://www.w3.org/1999/xlink" content-type="family">Eulophidae</named-content></kwd></kwd-group><mixed-citation publication-type="journal"><person-group><name><surname>Li</surname><given-names>Qin</given-names></name><name><surname>Wang</surname><given-names>Chao</given-names></name><name><surname>Hu</surname><given-names>Hong-Ying</given-names></name></person-group><article-title>Two new species of <italic><tp:taxon-name><tp:taxon-name-part taxon-name-part-type="genus" reg="Dzhanokmenia">Dzhanokmenia</tp:taxon-name-part></tp:taxon-name></italic> (<tp:taxon-name><tp:taxon-name-part taxon-name-part-type="order">Hymenoptera</tp:taxon-name-part></tp:taxon-name>, <tp:taxon-name><tp:taxon-name-part taxon-name-part-type="family">Eulophidae</tp:taxon-name-part></tp:taxon-name>) from China, with first report on a host association for the genus</article-title><source>Zookeys</source><day>04</day><month>1</month><year>2021</year><volume>1009</volume><fpage>67</fpage><lpage>79</lpage><pub-id pub-id-type="doi">10.3897/zookeys.1009.57556</pub-id></mixed-citation></tp:treatment-meta><tp:nomenclature><tp:taxon-name><object-id xmlns:xlink="http://www.w3.org/1999/xlink" content-type="arpha" xlink:type="simple">CD71B6B7-5998-57D2-922B-185446F5388E</object-id>
              <tp:taxon-name-part taxon-name-part-type="genus" reg="Dzhanokmenia">Dzhanokmenia</tp:taxon-name-part>
              <tp:taxon-name-part taxon-name-part-type="species" reg="stefaniolae">stefaniolae</tp:taxon-name-part>
              <object-id xmlns:xlink="http://www.w3.org/1999/xlink" content-type="zoobank" xlink:type="simple">http://zoobank.org/9E38CB14-AF1C-4915-A0C7-749956F29057</object-id>
            </tp:taxon-name><tp:taxon-authority>Li, Wang &amp; Hu</tp:taxon-authority><tp:taxon-status xmlns:xlink="http://www.w3.org/1999/xlink" xlink:type="simple">sp. nov.</tp:taxon-status><xref ref-type="fig" rid="F1">Figs 1–6</xref><xref ref-type="fig" rid="F2">, 7–12</xref></tp:nomenclature><tp:treatment-sec sec-type="description" id="SECID0EUZAE"><title>Description.</title><p><bold>Female</bold> (holotype, Figs <xref ref-type="fig" rid="F1">1–6</xref>). Body length 2.1 mm; Head with metallic tinge, vertex with small yellow area outside of each posterior ocellus, and with a triangular yellow T-shaped area in front of anterior ocellus; eye red; ocelli dark red; antenna with scape, pedicel and flagellum yellow; mandible dark brown. Mesosoma green with strong metallic tinge. Legs yellow except all coxae mostly dark green with metallic luster, as on mesosoma, and apical tarsomeres brown (Fig. <xref ref-type="fig" rid="F1">2</xref>). Metasoma with tergum I yellow except for metallic tinge in a triangular anteromedial area; terga II–IV entirely yellow; tergum V medially with a round green or orange metallic pattern; tergum VI mostly with green metallic tinge, laterally with small yellow part round like, yellow part not large than metallic tinge area; tergum VII fully dark green with metallic tinge. Ovipositor black with green metallic tinge; hypopygium fully black with green metallic tinge; outer plate of ovipositor mostly black.</p><p><bold><italic>Head</italic></bold> (Fig. <xref ref-type="fig" rid="F1">3</xref>) 1.1× as wide as high, 1.5× as wide as midlobe of mesoscutum. Ocellar triangle surrounded by shallow grooves (vertex collapses along these lines in air-dried specimens). <abbrev xmlns:xlink="http://www.w3.org/1999/xlink" xlink:title="distance between posterior ocelli" id="ABBRID0EP1AE" xlink:type="simple">POL</abbrev> 3.8× <abbrev xmlns:xlink="http://www.w3.org/1999/xlink" xlink:title="distance between eye and posterior ocellus" id="ABBRID0ET1AE" xlink:type="simple">OOL</abbrev>. Torulus at lower margin of eye. Malar space about 0.4× eye height. Malar sulcus strongly curved.</p><p><bold><italic>Antenna</italic></bold> (Fig. <xref ref-type="fig" rid="F1">4</xref>) with scape 4.0× as long as wide, not reaching anterior ocellus; pedicel 1.6×, F1 1.6×, F2 1.5×, F3 1.0×, and clava 1.9× as long as wide; <abbrev xmlns:xlink="http://www.w3.org/1999/xlink" xlink:title="claval segment 3" id="ABBRID0EC2AE" xlink:type="simple">C3</abbrev> short with rounded apex, without a terminal spine.</p><p><bold><italic>Mesosoma</italic></bold> 1.7× as long as wide, convex. Pronotum in dorsal view medially very short. Mesoscutum with midlobe about 1.2× as long as wide, with median line very weak, and with a single row of 3 or 4 adnotaular setae. Scutellum 1.2× as long as wide, with anterior pair of setae in posterior half, and submedian and sublateral grooves strong and parallel to each other. Propodeum medially as long as dorsellum, with a median carina but without paraspiracular carinae; callus with 4 or 5 setae; with a groove extending from spiracle to posterior margin of propodeum.</p><p><bold><italic>Fore wing</italic></bold> (Fig. <xref ref-type="fig" rid="F1">5</xref>) hyaline, 1.9× as long as wide. Speculum large, extending from parastigma to stigmal vein. Discal setae short. <abbrev xmlns:xlink="http://www.w3.org/1999/xlink" xlink:title="length of costal cell" xlink:type="simple">CC</abbrev> 1.6× as long as <abbrev xmlns:xlink="http://www.w3.org/1999/xlink" xlink:title="length of marginal vein" id="ABBRID0EY2AE" xlink:type="simple">MV</abbrev>; <abbrev xmlns:xlink="http://www.w3.org/1999/xlink" xlink:title="length of marginal vein" id="ABBRID0E32AE" xlink:type="simple">MV</abbrev> thick, 6.0× as long as wide; <abbrev xmlns:xlink="http://www.w3.org/1999/xlink" xlink:title="length of marginal vein" id="ABBRID0EA3AE" xlink:type="simple">MV</abbrev> 2.4× as long as <abbrev xmlns:xlink="http://www.w3.org/1999/xlink" xlink:title="length of stigmal vein" id="ABBRID0EE3AE" xlink:type="simple">STV</abbrev>, with 7 marginal setae (about 0.5× as long as <abbrev xmlns:xlink="http://www.w3.org/1999/xlink" xlink:title="length of stigmal vein" id="ABBRID0EI3AE" xlink:type="simple">STV</abbrev>); <abbrev xmlns:xlink="http://www.w3.org/1999/xlink" xlink:title="length of stigmal vein" id="ABBRID0EM3AE" xlink:type="simple">STV</abbrev> rather thick; <abbrev xmlns:xlink="http://www.w3.org/1999/xlink" xlink:title="length of parastigma" id="ABBRID0EQ3AE" xlink:type="simple">PSV</abbrev> not thicker than <abbrev xmlns:xlink="http://www.w3.org/1999/xlink" xlink:title="length of marginal vein" id="ABBRID0EU3AE" xlink:type="simple">MV</abbrev>, short, stub-like. Hind wing rounded apically, 4.5× as long as wide.</p><p><bold><italic>Legs</italic></bold>. Metafemur 3.5× as long as wide.</p><p><bold><italic>Metasoma</italic></bold> (Fig. <xref ref-type="fig" rid="F1">6</xref>) 1.2× as long as mesosoma, 2.0× as long as wide; hypopygium extending to about half length of metasoma; cercal setae subequal in length; ovipositor sheath slightly protruding.</p><fig id="F1" position="float" orientation="portrait"><object-id xmlns:xlink="http://www.w3.org/1999/xlink" content-type="doi" xlink:type="simple">10.3897/zookeys.1009.57556.figures1-6</object-id><object-id xmlns:xlink="http://www.w3.org/1999/xlink" content-type="arpha" xlink:type="simple">9254DA57-D72B-55AC-B0CE-DFDA8D2CB2F9</object-id><label>Figures 1–6.</label><caption><p><italic><tp:taxon-name><tp:taxon-name-part taxon-name-part-type="genus" reg="Dzhanokmenia">Dzhanokmenia</tp:taxon-name-part> <tp:taxon-name-part taxon-name-part-type="species" reg="stefaniolae">stefaniolae</tp:taxon-name-part></tp:taxon-name></italic>, female (holotype): <bold>1</bold> habitus, dorsal <bold>2</bold> mesosoma, lateral <bold>3</bold> head, frontal <bold>4</bold> head, dorsal <bold>5</bold> wings <bold>6</bold> metasoma, dorsal. Scale bars: 0.2 mm.</p></caption><graphic xmlns:xlink="http://www.w3.org/1999/xlink" xlink:href="zookeys-1009-067-g001.jpg" position="float" orientation="portrait" xlink:type="simple" id="oo_493816.jpg"><uri content-type="original_file" xlink:type="simple">https://binary.pensoft.net/fig/493816</uri></graphic></fig><p>Variation (paratypes, Figs <xref ref-type="fig" rid="F2">7–12</xref>). Body length 1.9–2.1 mm. Metasomal tergum V with metallic area small to large size which occupying most of the tergum (Figs <xref ref-type="fig" rid="F2">7</xref>, <xref ref-type="fig" rid="F2">9</xref>, <xref ref-type="fig" rid="F2">11</xref>); tergum VI with metallic pattern area large to very large, relatively, with yellow part laterally from middle size to small (Figs <xref ref-type="fig" rid="F2">8</xref>, <xref ref-type="fig" rid="F2">10</xref>, <xref ref-type="fig" rid="F2">12</xref>); hypopygium from dark brown to black; outer plate of ovipositor mostly black to entirely black with metallic reflections (Figs <xref ref-type="fig" rid="F2">8</xref>, <xref ref-type="fig" rid="F2">10</xref>, <xref ref-type="fig" rid="F2">12</xref>). Pedicel 1.6–1.7×, F1 1.6–1.7×, F2 1.5–1.6×, F3 0.9–1.0×, clava 1.8–1.9× as long as wide. <abbrev xmlns:xlink="http://www.w3.org/1999/xlink" xlink:title="distance between posterior ocelli" id="ABBRID0EY6AE" xlink:type="simple">POL</abbrev> 3.8–4.0× <abbrev xmlns:xlink="http://www.w3.org/1999/xlink" xlink:title="distance between eye and posterior ocellus" id="ABBRID0E36AE" xlink:type="simple">OOL</abbrev>. <abbrev xmlns:xlink="http://www.w3.org/1999/xlink" xlink:title="length of eye" id="ABBRID0EBAAG" xlink:type="simple">EL</abbrev> 1.9–2.4× <abbrev xmlns:xlink="http://www.w3.org/1999/xlink" xlink:title="malar space" id="ABBRID0EFAAG" xlink:type="simple">MSP</abbrev>. <abbrev xmlns:xlink="http://www.w3.org/1999/xlink" xlink:title="length of mesosoma" id="ABBRID0EJAAG" xlink:type="simple">ML</abbrev> 1.6–1.7× <abbrev xmlns:xlink="http://www.w3.org/1999/xlink" xlink:title="width of mesosoma" id="ABBRID0ENAAG" xlink:type="simple">MW</abbrev>. <abbrev xmlns:xlink="http://www.w3.org/1999/xlink" xlink:title="length of scutellum" id="ABBRID0ERAAG" xlink:type="simple">STL</abbrev> 1.1–1.2× <abbrev xmlns:xlink="http://www.w3.org/1999/xlink" xlink:title="width of scutellum" id="ABBRID0EVAAG" xlink:type="simple">STW</abbrev>. <abbrev xmlns:xlink="http://www.w3.org/1999/xlink" xlink:title="length of fore wing" id="ABBRID0EZAAG" xlink:type="simple">FWL</abbrev> 1.8–1.9× <abbrev xmlns:xlink="http://www.w3.org/1999/xlink" xlink:title="width of fore wing" id="ABBRID0E4AAG" xlink:type="simple">FWW</abbrev>. <abbrev xmlns:xlink="http://www.w3.org/1999/xlink" xlink:title="length of hind wing" id="ABBRID0EBBAG" xlink:type="simple">HWL</abbrev> 4.4–4.9× <abbrev xmlns:xlink="http://www.w3.org/1999/xlink" xlink:title="width of hind wing" id="ABBRID0EFBAG" xlink:type="simple">HWW</abbrev>. <abbrev xmlns:xlink="http://www.w3.org/1999/xlink" xlink:title="length of costal cell" xlink:type="simple">CC</abbrev> 1.5–1.6× <abbrev xmlns:xlink="http://www.w3.org/1999/xlink" xlink:title="length of marginal vein" id="ABBRID0EJBAG" xlink:type="simple">MV</abbrev>. <abbrev xmlns:xlink="http://www.w3.org/1999/xlink" xlink:title="length of marginal vein" id="ABBRID0ENBAG" xlink:type="simple">MV</abbrev> 2.3–2.4× <abbrev xmlns:xlink="http://www.w3.org/1999/xlink" xlink:title="length of stigmal vein" id="ABBRID0ERBAG" xlink:type="simple">STV</abbrev>. <abbrev xmlns:xlink="http://www.w3.org/1999/xlink" xlink:title="length of metasoma" id="ABBRID0EVBAG" xlink:type="simple">GL</abbrev> 2.0–2.3× <abbrev xmlns:xlink="http://www.w3.org/1999/xlink" xlink:title="width of metasoma" id="ABBRID0EZBAG" xlink:type="simple">GW</abbrev>. <abbrev xmlns:xlink="http://www.w3.org/1999/xlink" xlink:title="length of metafemur" id="ABBRID0E4BAG" xlink:type="simple">MFL</abbrev> 3.5–3.8× <abbrev xmlns:xlink="http://www.w3.org/1999/xlink" xlink:title="width of metafemur" id="ABBRID0EBCAG" xlink:type="simple">MFW</abbrev>.</p><fig id="F2" position="float" orientation="portrait"><object-id xmlns:xlink="http://www.w3.org/1999/xlink" content-type="doi" xlink:type="simple">10.3897/zookeys.1009.57556.figures7-12</object-id><object-id xmlns:xlink="http://www.w3.org/1999/xlink" content-type="arpha" xlink:type="simple">DEAC032B-D51E-5D09-A09C-B92D9106C6D1</object-id><label>Figures 7–12.</label><caption><p><italic><tp:taxon-name><tp:taxon-name-part taxon-name-part-type="genus" reg="Dzhanokmenia">Dzhanokmenia</tp:taxon-name-part> <tp:taxon-name-part taxon-name-part-type="species" reg="stefaniolae">stefaniolae</tp:taxon-name-part></tp:taxon-name></italic>, female (paratypes): <bold>7, 9, 11</bold> metasoma, dorsal <bold>8, 10, 12</bold> metasoma, ventral. Scale bars: 0.2 mm.</p></caption><graphic xmlns:xlink="http://www.w3.org/1999/xlink" xlink:href="zookeys-1009-067-g002.jpg" position="float" orientation="portrait" xlink:type="simple" id="oo_493817.jpg"><uri content-type="original_file" xlink:type="simple">https://binary.pensoft.net/fig/493817</uri></graphic></fig><p><bold>Male.</bold> Unknown.</p></tp:treatment-sec><tp:treatment-sec sec-type="etymology" id="SECID0EFDAG"><title>Etymology.</title><p>The species is named after the host genus.</p></tp:treatment-sec><tp:treatment-sec sec-type="type material" id="SECID0EKDAG"><title>Type material.</title><p><bold><italic>Holotype</italic></bold> f# [<named-content xmlns:xlink="http://www.w3.org/1999/xlink" content-type="dwc:institutional_code" xlink:type="simple">ICXU</named-content>], air-dried on card point: China, Xinjiang, Fukang, <named-content xmlns:xlink="http://www.w3.org/1999/xlink" content-type="dwc:verbatimCoordinates" xlink:type="simple"><named-content content-type="geo-json" specific-use="{&#34;type&#34;:&#34;Point&#34;,&#34;coordinates&#34;:[87.882500,44.374722]}" id="NCID0E4DAG" xlink:type="simple">44°22'29"N, 87°52'57"E</named-content></named-content>, 466 m, reared from stem-gall of <italic><tp:taxon-name><tp:taxon-name-part taxon-name-part-type="genus" reg="Stefaniola">Stefaniola</tp:taxon-name-part></tp:taxon-name></italic> sp. on <italic><tp:taxon-name><tp:taxon-name-part taxon-name-part-type="genus" reg="Haloxylon">H.</tp:taxon-name-part> <tp:taxon-name-part taxon-name-part-type="species" reg="ammodendron">ammodendron</tp:taxon-name-part></tp:taxon-name></italic> 26.iv.2015, H.-y. Hu group. <bold><italic>Paratypes</italic></bold>: 3 f# on card points [<named-content xmlns:xlink="http://www.w3.org/1999/xlink" content-type="dwc:institutional_code" xlink:type="simple">ICXU</named-content>], same label data as holotype.</p></tp:treatment-sec><tp:treatment-sec sec-type="host" id="SECID0E3EAG"><title>Host.</title><p>An unidentified species of <italic><tp:taxon-name><tp:taxon-name-part taxon-name-part-type="genus" reg="Stefaniola">Stefaniola</tp:taxon-name-part></tp:taxon-name></italic> Kieffer (<tp:taxon-name><tp:taxon-name-part taxon-name-part-type="family">Cecidomyiidae</tp:taxon-name-part></tp:taxon-name>). The larval, pupal and adult stages of <italic><tp:taxon-name><tp:taxon-name-part taxon-name-part-type="genus" reg="Stefaniola">Stefaniola</tp:taxon-name-part></tp:taxon-name></italic> sp., are shown in Figs <xref ref-type="fig" rid="F3">13–17</xref>. The emergence hole of adult <italic><tp:taxon-name><tp:taxon-name-part taxon-name-part-type="genus" reg="Dzhanokmenia">D.</tp:taxon-name-part> <tp:taxon-name-part taxon-name-part-type="species" reg="stefaniolae">stefaniolae</tp:taxon-name-part></tp:taxon-name></italic> is shown in Fig. <xref ref-type="fig" rid="F3">18</xref>.</p></tp:treatment-sec><tp:treatment-sec sec-type="distribution" id="SECID0EIGAG"><title>Distribution.</title><p>China: Xinjiang.</p></tp:treatment-sec><tp:treatment-sec sec-type="remarks" id="SECID0ENGAG"><title>Remarks.</title><p>See the remarks of the other species below.</p><fig id="F3" position="float" orientation="portrait"><object-id xmlns:xlink="http://www.w3.org/1999/xlink" content-type="doi" xlink:type="simple">10.3897/zookeys.1009.57556.figures13-18</object-id><object-id xmlns:xlink="http://www.w3.org/1999/xlink" content-type="arpha" xlink:type="simple">6F1DB777-F263-5287-95F1-33FC866FCCB1</object-id><label>Figures 13–18.</label><caption><p><bold>13–17</bold><italic><tp:taxon-name><tp:taxon-name-part taxon-name-part-type="genus" reg="Stefaniola">Stefaniola</tp:taxon-name-part></tp:taxon-name></italic> sp.: <bold>13</bold> larva <bold>14, 15</bold> pupa <bold>16, 17</bold> adult <bold>18</bold> emergence hole of adult <italic><tp:taxon-name><tp:taxon-name-part taxon-name-part-type="genus" reg="Dzhanokmenia">Dzhanokmenia</tp:taxon-name-part> <tp:taxon-name-part taxon-name-part-type="species" reg="stefaniolae">stefaniolae</tp:taxon-name-part></tp:taxon-name></italic>. Scale bars: 1 mm.</p></caption><graphic xmlns:xlink="http://www.w3.org/1999/xlink" xlink:href="zookeys-1009-067-g003.jpg" position="float" orientation="portrait" xlink:type="simple" id="oo_493818.jpg"><uri content-type="original_file" xlink:type="simple">https://binary.pensoft.net/fig/493818</uri></graphic></fig></tp:treatment-sec></tp:taxon-treatment>
