# Supplementary material for: Two new species of Dzhanokmenia (Hymenoptera, Eulophidae) from China, with first report on a host association for the genus
Source: Zookeys. 2021 Jan 4;1009:67–79. doi: 10.3897/zookeys.1009.57556 (PMC7801364; doi:10.3897/zookeys.1009.57556)
Supplement: XML Treatment for Dzhanokmenia yuxuannis [file zookeys.1009.57556-treatment3.xml]

<!DOCTYPE tp:taxon-treatment
  PUBLIC "-//TaxonX//DTD Taxonomic Treatment Publishing DTD v0 20100105//EN" "tax-treatment-NSO.dtd">
<tp:taxon-treatment xmlns:tp="http://www.plazi.org/taxpub"><tp:treatment-meta><kwd-group><label>Taxon classification</label><kwd><named-content xmlns:xlink="http://www.w3.org/1999/xlink" content-type="kingdom">Animalia</named-content></kwd><kwd><named-content xmlns:xlink="http://www.w3.org/1999/xlink" content-type="order">Hymenoptera</named-content></kwd><kwd><named-content xmlns:xlink="http://www.w3.org/1999/xlink" content-type="family">Eulophidae</named-content></kwd></kwd-group><mixed-citation publication-type="journal"><person-group><name><surname>Li</surname><given-names>Qin</given-names></name><name><surname>Wang</surname><given-names>Chao</given-names></name><name><surname>Hu</surname><given-names>Hong-Ying</given-names></name></person-group><article-title>Two new species of <italic><tp:taxon-name><tp:taxon-name-part taxon-name-part-type="genus" reg="Dzhanokmenia">Dzhanokmenia</tp:taxon-name-part></tp:taxon-name></italic> (<tp:taxon-name><tp:taxon-name-part taxon-name-part-type="order">Hymenoptera</tp:taxon-name-part></tp:taxon-name>, <tp:taxon-name><tp:taxon-name-part taxon-name-part-type="family">Eulophidae</tp:taxon-name-part></tp:taxon-name>) from China, with first report on a host association for the genus</article-title><source>Zookeys</source><day>04</day><month>1</month><year>2021</year><volume>1009</volume><fpage>67</fpage><lpage>79</lpage><pub-id pub-id-type="doi">10.3897/zookeys.1009.57556</pub-id></mixed-citation></tp:treatment-meta><tp:nomenclature><tp:taxon-name><object-id xmlns:xlink="http://www.w3.org/1999/xlink" content-type="arpha" xlink:type="simple">7BE4DB65-5C51-523C-B6EA-DB3FCB35F7E7</object-id>
              <tp:taxon-name-part taxon-name-part-type="genus" reg="Dzhanokmenia">Dzhanokmenia</tp:taxon-name-part>
              <tp:taxon-name-part taxon-name-part-type="species" reg="yuxuannis">yuxuannis</tp:taxon-name-part>
              <object-id xmlns:xlink="http://www.w3.org/1999/xlink" content-type="zoobank" xlink:type="simple">http://zoobank.org/300330F0-A903-40A4-AD84-08240A282CB2</object-id>
            </tp:taxon-name><tp:taxon-authority>Li, Wang &amp; Hu</tp:taxon-authority><tp:taxon-status xmlns:xlink="http://www.w3.org/1999/xlink" xlink:type="simple">sp. nov.</tp:taxon-status><xref ref-type="fig" rid="F4">Figs 19–26</xref></tp:nomenclature><tp:treatment-sec sec-type="description" id="SECID0EIJAG"><title>Description.</title><p><bold>Female</bold> (holotype, Figs <xref ref-type="fig" rid="F4">19–22</xref>). Body length 1.9 mm. Head with metallic tinge, eye red; ocelli dark red; antenna with scape, pedicel and flagellum yellow; mandible dark brown. Mesosoma with strong metallic tinge. Legs yellow except metacoxa mostly with metallic luster, as on mesosoma, and apical tarsomeres dark. Tergum I yellow except for metallic tinge in a triangular anteromedial area; terga II–IV entirely yellow; tergum V mostly yellow except medially with a faint pale brown round with faint metallic tinge; tergum VI mostly yellow, with brown stripe from anterior to posterior margins with green metallic tinge, with anterior margin brown; tergum VII with anterior triangular-shaped area dark brown with green metallic tinge, with yellow part laterally which is larger than the metallic area (Fig. <xref ref-type="fig" rid="F4">20</xref>). Ovipositor dark brown with metallic tinge; hypopygium laterally with a yellow oval area surrounded by brown to black part; upper outer plate of ovipositor with two dark brown stripe areas with metallic reflections on either side of ovipositor, and lower outer plate of ovipositor with yellow stripe-like part between dark brown stripe and ovipositor, which is linked with tergum VII.</p><p><bold><italic>Head</italic></bold> (Fig. <xref ref-type="fig" rid="F4">21</xref>) 1.2× as wide as high, 1.6× as wide as midlobe of mesoscutum.</p><p>Ocellar triangle surrounded by shallow grooves. <abbrev xmlns:xlink="http://www.w3.org/1999/xlink" xlink:title="distance between posterior ocelli" id="ABBRID0EFKAG" xlink:type="simple">POL</abbrev> 5.0× <abbrev xmlns:xlink="http://www.w3.org/1999/xlink" xlink:title="distance between eye and posterior ocellus" id="ABBRID0EJKAG" xlink:type="simple">OOL</abbrev>. Malar space about 0.4× eye height. Torulus at lower margin of eye. Malar sulcus strongly curved.</p><p><bold><italic>Antenna</italic></bold> (Fig. <xref ref-type="fig" rid="F4">21</xref>) with scape 4.6× as long as wide, not reaching anterior ocellus; pedicel 2.0×, F1 1.7×, F2 1.5×, F3 1.1×, and clava 2.1× as long as wide; <abbrev xmlns:xlink="http://www.w3.org/1999/xlink" xlink:title="claval segment 3" id="ABBRID0EYKAG" xlink:type="simple">C3</abbrev> short with rounded apex, without a terminal spine.</p><p><bold><italic>Mesosoma</italic></bold> 1.8× as long as wide, convex. Pronotum in dorsal view medially very short. Mesoscutum with midlobe about 1.1× as long as wide, with median line very weak, and with a single row of 3 or 4 adnotaular setae. Scutellum 1.15× as long as wide, with anterior pair of setae in its posterior half, submedian and sublateral grooves strong and parallel to each other. Propodeum medially as long as dorsellum, with a median carina but without paraspiracular carinae; callus with 4 or 5 setae; with a groove extending from spiracle to posterior margin of propodeum.</p><p><bold><italic>Fore wing</italic></bold> (Fig. <xref ref-type="fig" rid="F4">22</xref>) hyaline, 1.8× as long as wide; speculum large, extending from parastigma to stigmal vein. Discal setae short. <abbrev xmlns:xlink="http://www.w3.org/1999/xlink" xlink:title="length of costal cell" xlink:type="simple">CC</abbrev> 2.0× as long as <abbrev xmlns:xlink="http://www.w3.org/1999/xlink" xlink:title="length of marginal vein" id="ABBRID0EOLAG" xlink:type="simple">MV</abbrev>; <abbrev xmlns:xlink="http://www.w3.org/1999/xlink" xlink:title="length of marginal vein" id="ABBRID0ESLAG" xlink:type="simple">MV</abbrev> thick, 5.0× as long as wide; <abbrev xmlns:xlink="http://www.w3.org/1999/xlink" xlink:title="length of marginal vein" id="ABBRID0EWLAG" xlink:type="simple">MV</abbrev> 2.2× as long as <abbrev xmlns:xlink="http://www.w3.org/1999/xlink" xlink:title="length of stigmal vein" id="ABBRID0E1LAG" xlink:type="simple">STV</abbrev>, with 7 marginal setae (about 0.5× as long as <abbrev xmlns:xlink="http://www.w3.org/1999/xlink" xlink:title="length of stigmal vein" id="ABBRID0E5LAG" xlink:type="simple">STV</abbrev>); <abbrev xmlns:xlink="http://www.w3.org/1999/xlink" xlink:title="length of stigmal vein" id="ABBRID0ECMAG" xlink:type="simple">STV</abbrev> rather thick; <abbrev xmlns:xlink="http://www.w3.org/1999/xlink" xlink:title="length of parastigma" id="ABBRID0EGMAG" xlink:type="simple">PSV</abbrev> not thicker than <abbrev xmlns:xlink="http://www.w3.org/1999/xlink" xlink:title="length of marginal vein" id="ABBRID0EKMAG" xlink:type="simple">MV</abbrev>, short, stub-like. Hind wing rounded apically, 4.7× as long as wide.</p><p><bold><italic>Legs</italic></bold>. Metafemur 3.3× as long as wide.</p><p><bold><italic>Metasoma</italic></bold> 1.2× as long as mesosoma, 2.0× as long as wide; hypopygium extending to about half length of metasoma; cercal setae subequal in length; ovipositor sheath slightly protruding.</p><p>Variation (paratypes, Figs <xref ref-type="fig" rid="F4">23–26</xref>). Body length 1.9–2.0 mm. Metasomal tergum V with pale brown round from nearly invisible to visible (Figs <xref ref-type="fig" rid="F4">20</xref>, <xref ref-type="fig" rid="F4">23</xref>, <xref ref-type="fig" rid="F4">25</xref>); tergum VI with brown stripe small to large, anterior margin pale brown to brown; tergum VII with anterior triangular-shaped to crescent-shaped area dark brown with green metallic tinge, laterally with yellow part occupying mostly area of tergum VII. Ovipositor brown to dark brown with faint green or orange metallic tinge; hypopygium with oval shaped yellow area middle size to large, which is surrounded by brown to black part with metallic tinge; upper outer plate of ovipositor with dark brown stripes narrow to wide, relatively, lower outer plate of ovipositor with yellow stripe-like part from wide to narrow (Figs <xref ref-type="fig" rid="F4">24</xref>, <xref ref-type="fig" rid="F4">26</xref>). <abbrev xmlns:xlink="http://www.w3.org/1999/xlink" xlink:title="head width" id="ABBRID0EWNAG" xlink:type="simple">HW</abbrev> 1.1–1.2× <abbrev xmlns:xlink="http://www.w3.org/1999/xlink" xlink:title="head length" id="ABBRID0E1NAG" xlink:type="simple">HL</abbrev>. Pedicel 1.9–2.0×, F1 1.6–1.7×, F2 1.5–1.6×, F3 1.0–1.1×, clava 2.0–2.1× as long as wide. <abbrev xmlns:xlink="http://www.w3.org/1999/xlink" xlink:title="distance between posterior ocelli" id="ABBRID0E5NAG" xlink:type="simple">POL</abbrev> 4.7–5.0× <abbrev xmlns:xlink="http://www.w3.org/1999/xlink" xlink:title="distance between eye and posterior ocellus" id="ABBRID0ECOAG" xlink:type="simple">OOL</abbrev>. <abbrev xmlns:xlink="http://www.w3.org/1999/xlink" xlink:title="length of eye" id="ABBRID0EGOAG" xlink:type="simple">EL</abbrev> 2.1–2.5× <abbrev xmlns:xlink="http://www.w3.org/1999/xlink" xlink:title="malar space" id="ABBRID0EKOAG" xlink:type="simple">MSP</abbrev>. <abbrev xmlns:xlink="http://www.w3.org/1999/xlink" xlink:title="length of mesosoma" id="ABBRID0EOOAG" xlink:type="simple">ML</abbrev> 1.7–1.8× <abbrev xmlns:xlink="http://www.w3.org/1999/xlink" xlink:title="width of mesosoma" id="ABBRID0ESOAG" xlink:type="simple">MW</abbrev>. <abbrev xmlns:xlink="http://www.w3.org/1999/xlink" xlink:title="length of scutellum" id="ABBRID0EWOAG" xlink:type="simple">STL</abbrev> 1.1–1.3× <abbrev xmlns:xlink="http://www.w3.org/1999/xlink" xlink:title="width of scutellum" id="ABBRID0E1OAG" xlink:type="simple">STW</abbrev>. <abbrev xmlns:xlink="http://www.w3.org/1999/xlink" xlink:title="length of fore wing" id="ABBRID0E5OAG" xlink:type="simple">FWL</abbrev> 1.8–1.9× <abbrev xmlns:xlink="http://www.w3.org/1999/xlink" xlink:title="width of fore wing" id="ABBRID0ECPAG" xlink:type="simple">FWW</abbrev>. <abbrev xmlns:xlink="http://www.w3.org/1999/xlink" xlink:title="length of hind wing" id="ABBRID0EGPAG" xlink:type="simple">HWL</abbrev> 4.6–5.4× <abbrev xmlns:xlink="http://www.w3.org/1999/xlink" xlink:title="width of hind wing" id="ABBRID0EKPAG" xlink:type="simple">HWW</abbrev>. <abbrev xmlns:xlink="http://www.w3.org/1999/xlink" xlink:title="length of costal cell" xlink:type="simple">CC</abbrev> 1.7–2.0× <abbrev xmlns:xlink="http://www.w3.org/1999/xlink" xlink:title="length of marginal vein" id="ABBRID0EOPAG" xlink:type="simple">MV</abbrev>. <abbrev xmlns:xlink="http://www.w3.org/1999/xlink" xlink:title="length of marginal vein" id="ABBRID0ESPAG" xlink:type="simple">MV</abbrev> 2.2–2.6× <abbrev xmlns:xlink="http://www.w3.org/1999/xlink" xlink:title="length of stigmal vein" id="ABBRID0EWPAG" xlink:type="simple">STV</abbrev>. <abbrev xmlns:xlink="http://www.w3.org/1999/xlink" xlink:title="length of metasoma" id="ABBRID0E1PAG" xlink:type="simple">GL</abbrev> 2.0–2.2× <abbrev xmlns:xlink="http://www.w3.org/1999/xlink" xlink:title="width of metasoma" id="ABBRID0E5PAG" xlink:type="simple">GW</abbrev>. <abbrev xmlns:xlink="http://www.w3.org/1999/xlink" xlink:title="length of metafemur" id="ABBRID0ECQAG" xlink:type="simple">MFL</abbrev> 3.3–3.5× <abbrev xmlns:xlink="http://www.w3.org/1999/xlink" xlink:title="width of metafemur" id="ABBRID0EGQAG" xlink:type="simple">MFW</abbrev>.</p><fig id="F4" position="float" orientation="portrait"><object-id xmlns:xlink="http://www.w3.org/1999/xlink" content-type="doi" xlink:type="simple">10.3897/zookeys.1009.57556.figures19-26</object-id><object-id xmlns:xlink="http://www.w3.org/1999/xlink" content-type="arpha" xlink:type="simple">BB09CD38-2519-5326-B073-84503B7568F0</object-id><label>Figures 19–26.</label><caption><p><italic><tp:taxon-name><tp:taxon-name-part taxon-name-part-type="genus" reg="Dzhanokmenia">Dzhanokmenia</tp:taxon-name-part> <tp:taxon-name-part taxon-name-part-type="species" reg="yuxuannis">yuxuannis</tp:taxon-name-part></tp:taxon-name></italic>, female (<bold>19–22</bold> holotype <bold>23–26</bold> paratypes): <bold>19</bold> habitus, lateral <bold>20</bold> body, dorsal <bold>21</bold> head, frontal <bold>22</bold> wings <bold>23, 25</bold> metasoma, dorsal <bold>24, 26</bold> metasoma, ventral. Scale bars: 0.2 mm.</p></caption><graphic xmlns:xlink="http://www.w3.org/1999/xlink" xlink:href="zookeys-1009-067-g004.jpg" position="float" orientation="portrait" xlink:type="simple" id="oo_493819.jpg"><uri content-type="original_file" xlink:type="simple">https://binary.pensoft.net/fig/493819</uri></graphic></fig><p><bold>Male.</bold> Unknown.</p></tp:treatment-sec><tp:treatment-sec sec-type="etymology" id="SECID0EWRAG"><title>Etymology.</title><p>The species name is a noun in apposition; it is derived from the first and second authors’ son’s first name, Yuxuan (Wang Yuxuan).</p></tp:treatment-sec><tp:treatment-sec sec-type="type material" id="SECID0E2RAG"><title>Type material.</title><p><bold><italic>Holotype</italic></bold> f# [<named-content xmlns:xlink="http://www.w3.org/1999/xlink" content-type="dwc:institutional_code" xlink:type="simple">ICXU</named-content>], air-dried on card point: China, Xinjiang, Fukang, <named-content xmlns:xlink="http://www.w3.org/1999/xlink" content-type="dwc:verbatimCoordinates" xlink:type="simple"><named-content content-type="geo-json" specific-use="{&#34;type&#34;:&#34;Point&#34;,&#34;coordinates&#34;:[87.882500,44.374722]}" id="NCID0EOSAG" xlink:type="simple">44°22'29"N, 87°52'57"E</named-content></named-content>, 466 m, sweeping on <italic><tp:taxon-name><tp:taxon-name-part taxon-name-part-type="genus" reg="Haloxylon">H.</tp:taxon-name-part> <tp:taxon-name-part taxon-name-part-type="species" reg="ammodendron">ammodendron</tp:taxon-name-part></tp:taxon-name></italic> and <italic><tp:taxon-name><tp:taxon-name-part taxon-name-part-type="genus" reg="Haloxylon">H.</tp:taxon-name-part> <tp:taxon-name-part taxon-name-part-type="species" reg="persicum">persicum</tp:taxon-name-part></tp:taxon-name></italic>, 26.iv.2015, H.-y. Hu group. <bold><italic>Paratypes</italic></bold>: 2 f# on card points [<named-content xmlns:xlink="http://www.w3.org/1999/xlink" content-type="dwc:institutional_code" xlink:type="simple">ICXU</named-content>], same label data as the holotype.</p></tp:treatment-sec><tp:treatment-sec sec-type="host" id="SECID0ERTAG"><title>Hosts.</title><p>Unknown.</p></tp:treatment-sec><tp:treatment-sec sec-type="distribution" id="SECID0EWTAG"><title>Distribution.</title><p>China: Xinjiang.</p></tp:treatment-sec><tp:treatment-sec sec-type="remarks" id="SECID0E2TAG"><title>Remarks.</title><p>This species is similar to <italic><tp:taxon-name><tp:taxon-name-part taxon-name-part-type="genus" reg="Dzhanokmenia">D.</tp:taxon-name-part> <tp:taxon-name-part taxon-name-part-type="species" reg="stefaniolae">stefaniolae</tp:taxon-name-part></tp:taxon-name></italic>, distinguished from each other by the combination of features as shown in Table <xref ref-type="table" rid="T1">1</xref>.</p><table-wrap id="T1" position="float" orientation="portrait"><label>Table 1.</label><caption><p>Summary of morphological differences between <italic><tp:taxon-name><tp:taxon-name-part taxon-name-part-type="genus" reg="Dzhanokmenia">Dzhanokmenia</tp:taxon-name-part> <tp:taxon-name-part taxon-name-part-type="species" reg="stefaniolae">stefaniolae</tp:taxon-name-part></tp:taxon-name></italic> and <italic><tp:taxon-name><tp:taxon-name-part taxon-name-part-type="genus" reg="Dzhanokmenia">D.</tp:taxon-name-part> <tp:taxon-name-part taxon-name-part-type="species" reg="yuxuannis">yuxuannis</tp:taxon-name-part></tp:taxon-name></italic>.</p></caption><table id="TID0EYEAG" rules="all"><tbody><tr><th rowspan="1" colspan="1">Species/Characters</th><th rowspan="1" colspan="1">
                      <italic><tp:taxon-name><tp:taxon-name-part taxon-name-part-type="genus" reg="Dzhanokmenia">D.</tp:taxon-name-part> <tp:taxon-name-part taxon-name-part-type="species" reg="stefaniolae">stefaniolae</tp:taxon-name-part></tp:taxon-name></italic>
                    </th><th rowspan="1" colspan="1">
                      <italic><tp:taxon-name><tp:taxon-name-part taxon-name-part-type="genus" reg="Dzhanokmenia">D.</tp:taxon-name-part> <tp:taxon-name-part taxon-name-part-type="species" reg="yuxuannis">yuxuannis</tp:taxon-name-part></tp:taxon-name></italic>
                    </th></tr><tr><td rowspan="1" colspan="1"><abbrev xmlns:xlink="http://www.w3.org/1999/xlink" xlink:title="distance between posterior ocelli" id="ABBRID0E1WAG" xlink:type="simple">POL</abbrev> : <abbrev xmlns:xlink="http://www.w3.org/1999/xlink" xlink:title="distance between eye and posterior ocellus" id="ABBRID0E5WAG" xlink:type="simple">OOL</abbrev></td><td rowspan="1" colspan="1">3.8–4.0</td><td rowspan="1" colspan="1">4.6–5.0</td></tr><tr><td rowspan="1" colspan="1">Pedicel length to width</td><td rowspan="1" colspan="1">1.6–1.7</td><td rowspan="1" colspan="1">1.9–2.0</td></tr><tr><td rowspan="1" colspan="1"><abbrev xmlns:xlink="http://www.w3.org/1999/xlink" xlink:title="length of costal cell" xlink:type="simple">CC</abbrev> : <abbrev xmlns:xlink="http://www.w3.org/1999/xlink" xlink:title="length of marginal vein" id="ABBRID0EWXAG" xlink:type="simple">MV</abbrev></td><td rowspan="1" colspan="1">1.5–1.6</td><td rowspan="1" colspan="1">1.7–2.0</td></tr><tr><td rowspan="1" colspan="1">Coxae</td><td rowspan="1" colspan="1">All coxae mostly dark green with metallic luster, as on mesosoma.</td><td rowspan="1" colspan="1">Pro- and mesocoxae mostly yellow, metacoxa with metallic luster as on mesosoma.</td></tr><tr><td rowspan="1" colspan="1">Tergum V</td><td rowspan="1" colspan="1">Metasomal tergum V medially with a round green or orange metallic pattern from small to large size which occupying most of the tergum.</td><td rowspan="1" colspan="1">Metasomal tergum V mostly yellow except medially with a pale brown round from nearly invisible to visible with faint metallic tinge.</td></tr><tr><td rowspan="1" colspan="1">Tergum VI</td><td rowspan="1" colspan="1">Tergum VI mostly with green metallic tinge from large to very large, relatively, laterally with small yellow part round like, from middle size to small.</td><td rowspan="1" colspan="1">Tergum VI mostly yellow, with brown stripe from anterior to posterior margins with green metallic tinge small to large, with anterior margin pale brown to brown.</td></tr><tr><td rowspan="1" colspan="1">Tergum VII</td><td rowspan="1" colspan="1">Tergum VII fully dark green with metallic tinge.</td><td rowspan="1" colspan="1">Tergum VII with anterior triangular- to crescent-shaped area dark brown with green metallic tinge, laterally with yellow part occupying most of tergum VII.</td></tr><tr><td rowspan="1" colspan="1">Ovipositor</td><td rowspan="1" colspan="1">Ovipositor black with green metallic tinge.</td><td rowspan="1" colspan="1">Ovipositor brown to dark brown with faint green or orange metallic tinge.</td></tr><tr><td rowspan="1" colspan="1">Hypopygium</td><td rowspan="1" colspan="1">Hypopygium dark brown to black.</td><td rowspan="1" colspan="1">Hypopygium with oval shaped yellow area medium-sized to large surrounded by brown to black part with metallic tinge.</td></tr><tr><td rowspan="1" colspan="1">Outer plate of ovipositor</td><td rowspan="1" colspan="1">Outer plate of ovipositor mostly black to entirely black with metallic reflections.</td><td rowspan="1" colspan="1">Upper outer plate of ovipositor with narrow to wide dark brown stripes, lower outer plate of ovipositor with wide to narrow yellow stripe-like part.</td></tr></tbody></table></table-wrap></tp:treatment-sec></tp:taxon-treatment>
